# Supplementary material for: Efficient Removal of Pb(Ⅱ) by Highly Porous Polymeric Sponges Self-Assembled from a Poly(Amic Acid)
Source: Molecules. 2023 Mar 23;28(7):2897. doi: 10.3390/molecules28072897 (PMC10095650; doi:10.3390/molecules28072897)
Supplement: Supplementary file 1 [file molecules-28-02897-s001.zip]

Archive with 1 entries (1 files):
- molecules-2264125-supplementary.pdf
